# Supplementary material for: Hemosiderin Accumulation in Liver Decreases Iron Availability in Tachycardia-Induced Porcine Congestive Heart Failure Model
Source: Int J Mol Sci. 2022 Jan 18;23(3):1026. doi: 10.3390/ijms23031026 (PMC8834801; doi:10.3390/ijms23031026)
Supplement: Supplementary file 1 [file ijms-23-01026-s001.zip]

Archive with 1 entries (1 files):
- ijms-1520237-supplementary.pdf
